# Supplementary material for: Effects of Atomoxetine on Motor and Cognitive Behaviors and Brain Electrophysiological Activity of Dopamine Transporter Knockout Rats
Source: Biomolecules. 2022 Oct 14;12(10):1484. doi: 10.3390/biom12101484 (PMC9599468; doi:10.3390/biom12101484)
Supplement: Supplementary file 1 [file biomolecules-12-01484-s001.zip]

Archive with 1 entries (1 files):
- biomolecules-1922223-supplementary.pdf
